# Supplementary material for: Developmental asynchrony and antagonism of sex determination pathways in a lizard with temperature-induced sex reversal
Source: Sci Rep. 2018 Oct 5;8:14892. doi: 10.1038/s41598-018-33170-y (PMC6173690; doi:10.1038/s41598-018-33170-y)
Supplement: Supplementary file 2 — File S1 [file 41598_2018_33170_MOESM2_ESM.csv]

Specimen ID	Age	Stage	Type (Colony/Breeder)	Genotype	Maternal Genotype	Incubation Temperature	Gonadal Phenotype	Genital Phenotype	Mother ID	Clutch Number
J28ZW7a	7	4	B	NA	ZW	28	NA	Club shaped	M1	C1
G7a	7	4	C	ZW	ZW	28	Bipotential	Developing cloaca	M18	C1
G9a	9	4	C	ZZ	ZW	28	NA	Developing cloaca	M18	C1
J28ZW9a	9	5.5	B	NA	ZW	28	NA	Paired swellings	M1	C1
G11d	11	5	C	ZW	ZW	28	NA	Developing cloaca	M18	C1
G11e	11	5	C	ZW	ZW	28	NA	Developing cloaca	M18	C1
G12a	12	5	C	ZW	ZW	28	NA	Developing cloaca	M18	C1
J28ZW12a	12	6	B	NA	ZW	28	NA	Paired swellings	M1	C1
28ZW14c	14	5	C	NA	ZW	28	NA	Developing cloaca	M3	C3
J28ZW14b	14	5	B	ZW	ZW	28	NA	Developing cloaca	M2	C1
28ZW14d	14	6	C	NA	ZW	28	NA	Paired swellings	M3	C4
J28ZW14a	14	7	B	NA	ZW	28	Bipotential	Paired swellings	M1	C1
J28ZW16a	16	6	B	NA	ZW	28	Bipotential	Paired swellings	M1	C1
J28ZW16b	16	6	B	ZW	ZW	28	Bipotential	Paired swellings	M2	C1
J28ZW16c	16	6	B	ZZ	ZW	28	NA	Paired swellings	M1	C2
28ZW18a	18	6	C	ZZ	ZW	28	NA	Paired swellings	M3	C3
28ZW20a	20	8	C	NA	ZW	28	NA	Paired swellings	M4	C1
J28ZW20b	20	6	B	ZW	ZW	28	NA	Paired swellings	M1	C1
J28ZW20c	20	6.5	B	ZW	ZW	28	NA	Paired swellings	M1	C2
28ZW22a	22	8	C	NA	ZW	28	NA	Paired swellings	M3	C2
28ZW22b	22	6	C	ZZ	ZW	28	NA	Paired swellings	M3	C3
28ZW23a	23	8	C	ZZ	ZW	28	NA	Paired swellings	M3	C2
OT24b	24	9	C	ZW	ZW	28	Ovaries	Club shaped	M18	C1
OT24a	24	9	C	ZW	ZW	28	NA	Club shaped	M18	C1
OT25a	25	9	C	ZZ	ZW	28	Testes	Club shaped	M18	C1
OT25b	25	9	C	ZZ	ZW	28	Testes	Club shaped	M18	C1
28ZW25b	25	9	C	ZW	ZW	28	Ovaries	Club shaped	M3	C1
OT25d	25	9	C	ZZ	ZW	28	Testes	Club shaped	M18	C1
OT25c	25	9	C	ZZ	ZW	28	Testes	Club shaped	M18	C1
28ZW25d	25	8	C	ZZ	ZW	28	NA	Paired swellings	M3	C3
J28ZW25c	25	8.5	B	ZZ	ZW	28	NA	Paired swellings	M1	C2
28ZW25a	25	9	C	ZZ	ZW	28	Testes	Paired swellings	M6	C1
28ZW26a	26	9	C	ZW	ZW	28	Ovaries	Club shaped	M3	C1
28ZW27a	27	10	C	ZZ	ZW	28	Testes	Club shaped	M3	C1
J28ZW29a	29	11	B	ZW	ZW	28	NA	Bilobed hemipenes	M1	C1
28ZW29a	29	11	C	ZZ	ZW	28	NA	Club shaped	M3	C1
28ZW30a	30	11	C	NA	ZW	28	NA	Club shaped	M5	C1
28ZW30d	30	10	C	ZZ	ZW	28	NA	Club shaped	M3	C3
28ZW30b	30	11	C	ZZ	ZW	28	NA	Club shaped	M3	C1
J28ZW30c	30	10.5	B	ZZ	ZW	28	NA	Paired swellings	M1	C2
28ZW31a	31	11	C	ZW	ZW	28	NA	Bilobed hemipenes	M3	C1
28ZW32a	32	12	C	ZZ	ZW	28	NA	Bilobed hemipenes	M3	C1
28ZW33a	33	11.5	C	ZW	ZW	28	NA	Reduced hemipenes	M3	C2
J28ZW35a	35	11	B	ZW	ZW	28	NA	Bilobed hemipenes	M2	C1
J28ZW35b	35	12	B	ZW	ZW	28	NA	Club shaped	M1	C2
28ZW35c	35	12	C	ZW	ZW	28	NA	Reduced hemipenes	M3	C2
28ZW37a	37	13.5	C	ZW	ZW	28	NA	Reduced hemipenes	M3	C2
28ZW40a	40	13	C	ZZ	ZW	28	Testes	Bilobed hemipenes	M4	C1
J28ZW40b	40	13	B	ZZ	ZW	28	NA	Bilobed hemipenes	M1	C1
J28ZW40c	40	13	B	ZW	ZW	28	NA	Reduced hemipenes	M1	C2
28SEM_C3b	42	14	C	ZW	ZW	28	NA	Reduced hemipenes	M4	C2
28SEM_C3d	42	14	C	ZW	ZW	28	NA	Reduced hemipenes	M4	C2
28SEM_C3e	42	14	C	ZW	ZW	28	NA	Reduced hemipenes	M4	C2
28SEM_C3f	42	14	C	ZW	ZW	28	NA	Reduced hemipenes	M4	C2
28SEM_C3g	42	14	C	ZW	ZW	28	NA	Reduced hemipenes	M4	C2
28SEM_C3i	42	14	C	ZW	ZW	28	NA	Bilobed hemipenes	M4	C2
28ZW42a	42	14	C	NA	ZW	28	NA	Reduced hemipenes	M3	C2
28SEM_C3j	42	14	C	ZW	ZW	28	NA	Bilobed hemipenes	M4	C2
28SEM_C3k	42	14	C	ZW	ZW	28	NA	Bilobed hemipenes	M4	C2
28SEM_C1b	50	14	C	ZW	ZW	28	NA	Hemiclitores	M19	C1
28SEM_C2b	50	15	C	ZW	ZW	28	NA	Reduced hemipenes	M20	C1
28SEM_C1c	50	15	C	ZW	ZW	28	NA	Reduced hemipenes	M19	C1
J28ZW45c	45	13	B	ZZ	ZW	28	NA	Bilobed hemipenes	M1	C2
28ZW45b	45	14	C	ZZ	ZW	28	NA	Bilobed hemipenes	M4	C1
28ZW45a	45	14	C	ZW	ZW	28	Ovaries	Reduced hemipenes	M6	C1
28ZW47a	47	15	C	NA	ZW	28	NA	Reduced hemipenes	M3	C2
28SEM_C2b	50	15	C	ZW	ZW	28	NA	Reduced hemipenes	M20	C1
28SEM_C3a	42	14	C	ZZ	ZW	28	NA	Bilobed hemipenes	M4	C2
J28ZW50a	50	14.5	B	ZZ	ZW	28	NA	Bilobed hemipenes	M1	C1
J28ZW50b	50	14.5	B	ZZ	ZW	28	NA	Bilobed hemipenes	M2	C1
J28ZW50c	50	15	B	NA	ZW	28	NA	Bilobed hemipenes	M1	C2
28ZW50d	50	17	C	NA	ZW	28	NA	Bilobed hemipenes	M3	C2
28SEM_C3c	42	14	C	ZZ	ZW	28	NA	Bilobed hemipenes	M4	C2
28SEM_C3h	42	14	C	ZZ	ZW	28	NA	Bilobed hemipenes	M4	C2
28SEM_C2c	50	15	C	ZW	ZW	28	NA	Reduced hemipenes	M20	C1
28SEM_C2a	50	15	C	ZZ	ZW	28	NA	Bilobed hemipenes	M20	C1
28SEM_C2a	50	15	C	ZZ	ZW	28	NA	Bilobed hemipenes	M20	C1
28SEM_C2d	50	15	C	ZZ	ZW	28	NA	Bilobed hemipenes	M20	C1
28SEM_C2e	50	14	C	ZZ	ZW	28	NA	Bilobed hemipenes	M20	C1
28SEM_C2f	50	15	C	ZZ	ZW	28	NA	Bilobed hemipenes	M20	C1
28SEM_C2g	50	15	C	ZZ	ZW	28	NA	Bilobed hemipenes	M20	C1
28SEM_C2h	50	15	C	ZZ	ZW	28	NA	Reduced hemipenes	M20	C1
28SEM_C2i	50	15	C	ZZ	ZW	28	NA	Reduced hemipenes	M20	C1
28ZW55c	55	17	C	ZW	ZW	28	NA	Bilobed hemipenes	M5	C1
28ZW55a	55	17	C	ZW	ZW	28	NA	Reduced hemipenes	M4	C1
28ZW55b	55	17	C	ZZ	ZW	28	Ovaries	Reduced hemipenes	M6	C1
J28ZW60c	60	18	B	NA	ZW	28	NA	Bilobed hemipenes	M1	C2
28ZW60a	60	18	C	ZZ	ZW	28	NA	Bilobed hemipenes	M4	C1
J28ZW60b	60	15	B	NA	ZW	28	NA	Pedicel	M2	C1
28ZW65a	65	18	C	ZZ	ZW	28	Testes	Bilobed hemipenes	M5	C1
28ZW65b	65	18	C	ZW	ZW	28	NA	Hemiclitores	M4	C1
28ZW70b	70	18	C	ZW	ZW	28	NA	Pedicel	M4	C1
28ZW70a	70	18	C	ZZ	ZW	28	NA	Pedicel	M5	C1
G11a	11	5	C	ZZ	ZZ	28	Bipotential	Developing cloaca	M14	C2
G11b	11	5	C	ZZ	ZZ	28	NA	Developing cloaca	M14	C2
G11c	11	5	C	ZZ	ZZ	28	NA	Developing cloaca	M14	C2
G13a	13	6	C	ZZ	ZZ	28	Testes	Developing cloaca	M14	C2
G13b	13	6	C	ZZ	ZZ	28	NA	Paired swellings	M14	C2
G13c	13	6	C	ZZ	ZZ	28	NA	Paired swellings	M14	C2
28ZZ15c	15	5	C	ZZ	ZZ	28	NA	Paired swellings	M12	C3
28ZZ15a	15	6	C	ZZ	ZZ	28	NA	Paired swellings	M16	C1
28ZZ15b	15	7	C	ZZ	ZZ	28	Testes	Paired swellings	M16	C1
28ZZ20a	20	8	C	ZZ	ZZ	28	NA	Paired swellings	M16	C1
28ZZ22a	22	7	C	ZZ	ZZ	28	NA	Paired swellings	M17	C1
G24a	24	8	C	ZZ	ZZ	28	NA	Club shaped	M18	C1
G24b	24	8	C	ZZ	ZZ	28	NA	Club shaped	M18	C1
G24c	24	8	C	ZZ	ZZ	28	NA	Club shaped	M18	C1
G25a	25	9	C	ZZ	ZZ	28	NA	Club shaped	M18	C1
G25b	25	9	C	ZZ	ZZ	28	NA	Club shaped	M18	C1
G25c	25	9	C	ZZ	ZZ	28	NA	Club shaped	M18	C1
28ZZ25a	25	9	C	ZZ	ZZ	28	NA	Club shaped	M16	C1
28ZZ25c	25	8	C	ZZ	ZZ	28	NA	Paired swellings	M12	C3
G28a	28	10	C	ZZ	ZZ	28	NA	Club shaped	M18	C1
G28b	28	11	C	ZZ	ZZ	28	NA	Club shaped	M18	C1
G28c	28	11	C	ZZ	ZZ	28	NA	Club shaped	M18	C1
28ZZ30c	30	9.5	C	ZZ	ZZ	28	NA	Club shaped	M12	C3
28ZZ30b	30	10.5	C	ZZ	ZZ	28	NA	Club shaped	M12	C3
28ZZ30a	30	11	C	ZZ	ZZ	28	NA	Club shaped	M15	C1
28ZZ35b	35	12.5	C	ZZ	ZZ	28	NA	Bilobed hemipenes	M16	C1
28ZZ35a	35	13	C	ZZ	ZZ	28	NA	Bilobed hemipenes	M12	C3
28ZZ40a	40	13	C	ZZ	ZZ	28	NA	Bilobed hemipenes	M12	C3
28ZZ40b	40	14	C	ZZ	ZZ	28	NA	Bilobed hemipenes	M16	C1
28ZZ45a	45	14	C	ZZ	ZZ	28	NA	Bilobed hemipenes	NA	NA
28ZZ45b	45	14	C	ZZ	ZZ	28	NA	Bilobed hemipenes	M12	C3
28ZZ48a	48	16	C	ZZ	ZZ	28	NA	Bilobed hemipenes	M16	C1
28ZZ51a	51	15	C	ZZ	ZZ	28	Testes	Bilobed hemipenes	M15	C1
28ZZ51b	51	16	C	ZZ	ZZ	28	NA	Bilobed hemipenes	M12	C3
28ZZ55a	55	17	C	ZZ	ZZ	28	NA	Bilobed hemipenes	M16	C1
28ZZ60a	60	18	C	ZZ	ZZ	28	NA	Bilobed hemipenes	M16	C1
28ZZ65a	65	18	C	ZZ	ZZ	28	NA	Bilobed hemipenes	M16	C1
28ZZ70a	70	18	C	ZZ	ZZ	28	NA	Bilobed hemipenes	M15	C1
36ZW6a	6	5	C	ZW	ZW	36	NA	Developing cloaca	M3	C2
36ZW9b	9	6	C	NA	ZW	36	NA	Paired swellings	M5	C1
36ZW9a	9	6	C	ZW	ZW	36	NA	Paired swellings	M6	C1
36ZW9c	9	6	C	ZW	ZW	36	NA	Paired swellings	M4	C1
36ZW9d	9	6	C	ZW	ZW	36	NA	Paired swellings	M3	C1
36ZW10b	10	6	C	ZW	ZW	36	Bipotential	Paired swellings	M3	C1
36ZW10a	10	6	C	ZZ	ZW	36	NA	Paired swellings	M5	C1
36ZW11a	11	8	C	ZW	ZW	36	Ovaries	Paired swellings	M3	C1
J36ZW12c	12	8	B	ZW	ZW	36	Ovaries	Paired swellings	M1	C2
36ZW12a	12	9	C	ZW	ZW	36	Ovaries	Paired swellings	M4	C1
36ZW12d	12	7	C	ZZ	ZW	36	NA	Paired swellings	M3	C3
36ZW12b	12	8	C	ZZ	ZW	36	NA	Paired swellings	M3	C1
36ZW13a	13	8	C	ZW	ZW	36	Ovaries	Paired swellings	M3	C1
36ZW14a	14	10	C	ZW	ZW	36	Ovaries	Club shaped	M3	C1
36ZW14b	14	9	C	NA	ZW	36	NA	Paired swellings	M3	C4
J36ZW15b	14	10	B	ZW	ZW	36	NA	Paired swellings	M1	C2
36ZW15a	15	8	C	ZZ	ZW	36	NA	Paired swellings	M3	C1
36ZW15c	15	8	C	ZZ	ZW	36	NA	Paired swellings	M3	C3
36ZW16b	16	9	C	NA	ZW	36	NA	Club shaped	M3	C4
36ZW16a	16	10	C	ZW	ZW	36	NA	Club shaped	M3	C1
36ZW17a	17	11	C	ZZ	ZW	36	Testes	Bilobed hemipenes	M3	C1
36ZW18a	18	12	C	ZW	ZW	36	Ovaries	Bilobed hemipenes	M4	C1
36ZW18b	18	12	C	ZW	ZW	36	Ovaries	Bilobed hemipenes	M5	C1
36ZW18d	18	10	C	NA	ZW	36	NA	Club shaped	M3	C3
J36ZW18c	18	11	B	ZW	ZW	36	NA	Club shaped	M1	C2
36ZW20a	20	8	C	NA	ZW	36	NA	Paired swellings	M3	C3
36ZW21a	21	13	C	ZZ	ZW	36	Testes	Bilobed hemipenes	M4	C1
J36ZW21b	21	13	B	ZW	ZW	36	NA	Club shaped	M1	C2
J36ZW24a	24	13.5	B	ZW	ZW	36	NA	Reduced hemipenes	M1	C2
36ZW24a	24	13.5	C	ZW	ZW	36	NA	Reduced hemipenes	M4	C1
36SEM_C2c	25	14	C	ZZ	ZW	36	Testes	Bilobed hemipenes	M20	C1
36SEM_C2e	25	14	C	ZZ	ZW	36	Ovaries	Bilobed hemipenes	M20	C1
36SEM_C3b	25	14	C	ZZ	ZW	36	Testes	Bilobed hemipenes
36ZW25a	25	13	C	NA	ZW	36	NA	Reduced hemipenes	M3	C3
36SEM_C3e	25	14	C	ZZ	ZW	36	NA	Bilobed hemipenes
36SEM_C3f	25	14	C	ZZ	ZW	36	NA	Bilobed hemipenes
36SEM_C2d	25	14	C	ZZ	ZW	36	NA	Reduced hemipenes	M20	C1
36SEM_C3a	25	14	C	ZZ	ZW	36	NA	Reduced hemipenes
36SEM_C2a	25	14	C	ZW	ZW	36	NA	Hemiclitores	M20	C1
36SEM_C2b	25	14	C	ZW	ZW	36	NA	Hemiclitores	M20	C1
36SEM_C3c	25	14	C	ZW	ZW	36	NA	Reduced hemipenes
36SEM_C3d	25	14	C	ZW	ZW	36	NA	Reduced hemipenes
36ZW26a	26	13.5	C	ZW	ZW	36	NA	Reduced hemipenes	M3	C2
J36ZW27c	27	15	B	ZW	ZW	36	NA	Hemiclitores	M1	C2
36ZW27a	27	14	C	ZW	ZW	36	Ovaries	Reduced hemipenes	M5	C1
36ZW27b	27	14	C	ZW	ZW	36	Ovaries	Reduced hemipenes	M6	C1
36ZW28a	28	14	C	ZW	ZW	36	NA	Reduced hemipenes	M3	C2
J36ZW30c	30	17	B	ZW	ZW	36	NA	Hemiclitores	M1	C2
36ZW30a	30	15	C	NA	ZW	36	NA	Reduced hemipenes	M5	C1
36ZW30b	30	15	C	NA	ZW	36	Ovaries	Reduced hemipenes	M6	C1
36ZW30b	30	16	C	ZW	ZW	36	NA	Reduced hemipenes	M3	C3
36ZW33a	33	16	C	ZW	ZW	36	Ovaries	Bilobed hemipenes	M5	C1
J36ZW33b	33	18	B	ZW	ZW	36	NA	Pedicel	M1	C2
36ZW34a	34	15	C	ZW	ZW	36	NA	Reduced hemipenes	M3	C2
36ZW35a	35	18	C	NA	ZW	36	NA	Reduced hemipenes	M3	C3
J36ZW36a	36	18	B	ZW	ZW	36	NA	Pedicel	M1	C2
36ZW38a	36	18	C	ZW	ZW	36	Ovaries	Pedicel	M3	C2
36ZW39a	39	18	C	ZW	ZW	36	NA	Pedicel	M4	C1
J36ZW39b	39	18	B	ZZ	ZW	36	NA	Pedicel	M1	C2
36ZW42a	42	18	C	NA	ZW	36	NA	Pedicel	M4	C1
36ZW45a	45	18	C	ZW	ZW	36	NA	Pedicel	M5	C1
36ZZ6a	6	5	C	ZZ	ZZ	36	Bipotential	Paired swellings	M7	C1
36ZZ6c	6	5	C	ZZ	ZZ	36	NA	Paired swellings	M12	C2
36ZZ6b	6	8	C	ZZ	ZZ	36	Bipotential	Paired swellings	M13	C1
36ZZ7a	7	5	C	ZZ	ZZ	36	NA	Developing cloaca	M12	C2
36ZZ7b	7	5	C	ZZ	ZZ	36	NA	Developing cloaca	M12	C2
36ZZ8b	8	6	C	ZZ	ZZ	36	Bipotential	Paired swellings	M13	C1
36ZZ8c	8	6	C	ZZ	ZZ	36	NA	Paired swellings	M13	C1
36ZZ8d	8	6	C	ZZ	ZZ	36	NA	Paired swellings	M12	C1
36ZZ8e	8	6	C	ZZ	ZZ	36	NA	Paired swellings	M11	C1
36ZZ9a	9	6	C	ZZ	ZZ	36	Bipotential	Paired swellings	M12	C1
36ZZ9c	9	6	C	ZZ	ZZ	36	NA	Paired swellings	M8	C1
36ZZ9d	9	6	C	ZZ	ZZ	36	NA	Paired swellings	M7	C1
36ZZ9e	9	6	C	ZZ	ZZ	36	NA	Paired swellings	M13	C1
36ZZ9b	9	8	C	ZZ	ZZ	36	Bipotential	Paired swellings	M11	C1
36ZZ10d	10	8	C	ZZ	ZZ	36	Bipotential	Club shaped	M12	C1
36ZZ10e	10	8	C	ZZ	ZZ	36	Bipotential	Club shaped	M11	C1
36ZZ10c	10	5	C	ZZ	ZZ	36	NA	Paired swellings	M14	C1
36ZZ10a	10	7	C	ZZ	ZZ	36	NA	Paired swellings	M13	C1
36ZZ10b	10	7	C	ZZ	ZZ	36	NA	Paired swellings	M13	C1
36ZZ11a	11	8	C	ZZ	ZZ	36	Ovaries	Club shaped	M14	C1
36ZZ11c	11	8	C	ZZ	ZZ	36	NA	Club shaped	M11	C1
36ZZ11d	11	8	C	ZZ	ZZ	36	NA	Club shaped	M12	C1
36ZZ11b	11	8	C	ZZ	ZZ	36	NA	Paired swellings	M12	C1
36ZZ12c	12	8	C	ZZ	ZZ	36	NA	Club shaped	M8	C1
36ZZ12e	12	8	C	ZZ	ZZ	36	NA	Club shaped	M13	C1
36ZZ12d	12	8.5	C	ZZ	ZZ	36	Ovaries	Club shaped	M14	C1
36ZZ12f	12	6	C	ZZ	ZZ	36	NA	Paired swellings	M7	C1
36ZZ12a	12	8	C	ZZ	ZZ	36	NA	Paired swellings	M8	C1
36ZZ12b	12	8	C	ZZ	ZZ	36	Bipotential	Paired swellings	M7	C1
36ZZ13d	13	8	C	ZZ	ZZ	36	NA	Club shaped	M12	C1
36ZZ13f	13	8	C	ZZ	ZZ	36	NA	Club shaped	M12	C1
36ZZ13b	13	9	C	ZZ	ZZ	36	NA	Club shaped	M14	C1
36ZZ13c	13	9	C	ZZ	ZZ	36	NA	Club shaped	M11	C1
36ZZ13e	13	9	C	ZZ	ZZ	36	Ovaries	Club shaped	M11	C1
OT13b	13	9	C	ZZ	ZZ	36	NA	Club shaped	M17	C2
OT13c	13	9	C	ZZ	ZZ	36	NA	Club shaped	M17	C2
OT13d	13	9	C	ZZ	ZZ	36	NA	Club shaped	M17	C2
36ZZ13a	13	8	C	ZZ	ZZ	36	NA	Paired swellings	M13	C1
OT13a	13	9	C	ZZ	ZZ	36	NA	Paired swellings	M17	C2
36ZZ14a	14	9	C	ZZ	ZZ	36	NA	Club shaped	M13	C1
36ZZ14b	14	9	C	ZZ	ZZ	36	NA	Club shaped	M11	C1
36ZZ14c	14	9	C	ZZ	ZZ	36	NA	Club shaped	M14	C1
36ZZ14d	14	9	C	ZZ	ZZ	36	NA	Club shaped	M12	C1
36ZZ14e	14	9	C	ZZ	ZZ	36	NA	Club shaped	M12	C1
36ZZ14f	14	9.5	C	ZZ	ZZ	36	Ovotestes	Club shaped	M11	C1
OT14a	14	10	C	ZZ	ZZ	36	NA	Club shaped	M17	C2
OT14c	14	9	C	ZZ	ZZ	36	Ovotestes	Club shaped	M17	C2
OT14d	14	10	C	ZZ	ZZ	36	NA	Club shaped	M17	C2
OT14e	14	9.5	C	ZZ	ZZ	36	Ovaries	Club shaped	M17	C2
OT14f	14	9	C	ZZ	ZZ	36	Ovotestes	Club shaped	M17	C2
OT14g	14	9	C	ZZ	ZZ	36	NA	Club shaped	M17	C2
OT14h	14	9	C	ZZ	ZZ	36	NA	Club shaped	M17	C2
36ZZ15a	15	9	C	ZZ	ZZ	36	Ovotestes	Club shaped	M7	C1
36ZZ15b	15	9	C	ZZ	ZZ	36	NA	Club shaped	M7	C1
36ZZ15c	15	9.5	C	ZZ	ZZ	36	Ovaries	Club shaped	M8	C1
36ZZ15d	15	9.5	C	ZZ	ZZ	36	NA	Club shaped	M8	C1
36ZZ15e	15	9.5	C	ZZ	ZZ	36	NA	Club shaped	M13	C1
OT15a	15	10	C	ZZ	ZZ	36	NA	Club shaped	M17	C2
OT15b	15	10.5	C	ZZ	ZZ	36	NA	Club shaped	M17	C2
OT15c	15	10.5	C	ZZ	ZZ	36	NA	Club shaped	M17	C2
36ZZ15f	15	10	C	ZZ	ZZ	36	Ovaries	Club shaped	M14	C1
36ZZ16a	16	9	C	ZZ	ZZ	36	NA	Club shaped	M13	C1
36ZZ16b	16	11	C	ZZ	ZZ	36	Ovaries	Club shaped	M14	C1
36ZZ16c	16	11	C	ZZ	ZZ	36	NA	Club shaped	M12	C1
36ZZ16d	16	11	C	ZZ	ZZ	36	NA	Club shaped	M12	C1
36ZZ16e	16	11	C	ZZ	ZZ	36	NA	Club shaped	M11	C1
36ZZ17b	17	11	C	ZZ	ZZ	36	NA	Bilobed hemipenes	M14	C1
36ZZ17c	17	11	C	ZZ	ZZ	36	NA	Bilobed hemipenes	M11	C1
36ZZ17e	17	11	C	ZZ	ZZ	36	NA	Bilobed hemipenes	M12	C1
36ZZ17f	17	11	C	ZZ	ZZ	36	NA	Bilobed hemipenes	M12	C1
36ZZ17d	17	12	C	ZZ	ZZ	36	NA	Bilobed hemipenes	M11	C1
36ZZ17a	17	11	C	ZZ	ZZ	36	Ovaries	Club shaped	M13	C1
36ZZ18e	18	11	C	ZZ	ZZ	36	NA	Club shaped	M14	C1
36ZZ18a	18	11.5	C	ZZ	ZZ	36	NA	Club shaped	M8	C1
36ZZ18b	18	11.5	C	ZZ	ZZ	36	Ovaries	Club shaped	M8	C1
36ZZ18c	18	11.5	C	ZZ	ZZ	36	NA	Club shaped	M7	C1
36ZZ18d	18	11.5	C	ZZ	ZZ	36	NA	Club shaped	M13	C1
36ZZ19a	19	12	C	ZZ	ZZ	36	NA	Bilobed hemipenes	M12	C1
36ZZ19b	19	12	C	ZZ	ZZ	36	NA	Bilobed hemipenes	M12	C1
36ZZ19c	19	12	C	ZZ	ZZ	36	NA	Bilobed hemipenes	M13	C1
36ZZ19d	19	12	C	ZZ	ZZ	36	NA	Bilobed hemipenes	M11	C1
36ZZ20a	20	12	C	ZZ	ZZ	36	NA	Bilobed hemipenes	M13	C1
36ZZ20b	20	12.5	C	ZZ	ZZ	36	NA	Reduced hemipenes	M10	C1
36ZZ21a	21	13	C	ZZ	ZZ	36	NA	Reduced hemipenes	M8	C1
36ZZ21b	21	13	C	ZZ	ZZ	36	NA	Reduced hemipenes	M7	C1
36ZZ21c	21	13	C	ZZ	ZZ	36	NA	Reduced hemipenes	M8	C2
36ZZ21d	21	13.5	C	ZZ	ZZ	36	NA	Reduced hemipenes	M10	C1
36ZZ21e	21	14	C	ZZ	ZZ	36	NA	Reduced hemipenes	M7	C2
36ZZ22b	22	14	C	ZZ	ZZ	36	NA	Reduced hemipenes	M10	C1
36ZZ22c	22	14	C	ZZ	ZZ	36	NA	Reduced hemipenes	M7	C2
36ZZ22a	22	14.5	C	ZZ	ZZ	36	NA	Reduced hemipenes	M8	C2
36ZZ23a	23	14.5	C	ZZ	ZZ	36	NA	Reduced hemipenes	M8	C2
36ZZ23b	23	14.5	C	ZZ	ZZ	36	NA	Reduced hemipenes	M10	C1
36ZZ23c	23	15	C	ZZ	ZZ	36	NA	Reduced hemipenes	M7	C2
36ZZ24a	24	14	C	ZZ	ZZ	36	NA	Bilobed hemipenes	M15	C1
36ZZ24c	24	14.5	C	ZZ	ZZ	36	NA	Reduced hemipenes	M10	C1
36ZZ24d	24	15	C	ZZ	ZZ	36	NA	Reduced hemipenes	M7	C2
36ZZ24e	24	15	C	ZZ	ZZ	36	NA	Reduced hemipenes	M8	C2
36ZZ24b	24	17	C	ZZ	ZZ	36	NA	Reduced hemipenes	M7	C1
36ZZ25a	25	15	C	ZZ	ZZ	36	NA	Reduced hemipenes	M8	C2
36ZZ25b	25	15	C	ZZ	ZZ	36	Ovaries	Reduced hemipenes	M7	C2
36ZZ26c	26	16.5	C	ZZ	ZZ	36	NA	Hemiclitores	M10	C1
36ZZ26a	26	17	C	ZZ	ZZ	36	NA	Reduced hemipenes	M8	C2
36ZZ26b	26	17	C	ZZ	ZZ	36	NA	Reduced hemipenes	M7	C2
36ZZ27c	27	17	C	ZZ	ZZ	36	NA	Hemiclitores	M10	C1
36ZZ27a	27	14	C	ZZ	ZZ	36	NA	Reduced hemipenes	M7	C1
36ZZ27b	27	15	C	ZZ	ZZ	36	NA	Reduced hemipenes	M8	C1
36ZZ27d	27	17	C	ZZ	ZZ	36	NA	Reduced hemipenes	M7	C2
36ZZ28a	28	17	C	ZZ	ZZ	36	NA	Reduced hemipenes	M7	C2
36ZZ28b	28	17	C	ZZ	ZZ	36	NA	Reduced hemipenes	M8	C2
36ZZ29c	29	16.5	C	ZZ	ZZ	36	NA	Hemiclitores	M10	C1
36ZZ29b	29	17	C	ZZ	ZZ	36	NA	Hemiclitores	M8	C2
36ZZ29a	29	17	C	ZZ	ZZ	36	NA	Reduced hemipenes	M7	C2
36ZZ30b	30	15	C	ZZ	ZZ	36	NA	Reduced hemipenes	M7	C1
36ZZ30a	30	16	C	ZZ	ZZ	36	NA	Reduced hemipenes	M8	C1
36ZZ30c	30	17	C	ZZ	ZZ	36	NA	Reduced hemipenes	M7	C2
36ZZ31a	31	17	C	ZZ	ZZ	36	NA	Hemiclitores	M9	C1
36ZZ31d	31	18	C	ZZ	ZZ	36	NA	Hemiclitores	M10	C1
36ZZ31c	31	17	C	ZZ	ZZ	36	NA	Reduced hemipenes	M8	C2
36ZZ31b	31	18	C	ZZ	ZZ	36	NA	Reduced hemipenes	M7	C2
36ZZ32a	32	18	C	ZZ	ZZ	36	NA	Pedicel	M7	C2
36ZZ32b	32	18	C	ZZ	ZZ	36	NA	Reduced hemipenes	M8	C2
36ZZ32c	32	18	C	ZZ	ZZ	36	NA	Reduced hemipenes	M9	C1
36ZZ33a	33	18	C	ZZ	ZZ	36	NA	Hemiclitores	M8	C1
36ZZ33b	33	18	C	ZZ	ZZ	36	NA	Hemiclitores	M8	C2
36ZZ34a	34	18	C	ZZ	ZZ	36	NA	Bilobed hemipenes	M8	C2
36ZZ34b	34	16	C	ZZ	ZZ	36	NA	Hemiclitores	M12	C2
36ZZ35a	35	18	C	ZZ	ZZ	36	NA	Hemiclitores	M8	C2
36ZZ35b	35	16	C	ZZ	ZZ	36	NA	Reduced hemipenes	M9	C1
36ZZ36b	36	17	C	ZZ	ZZ	36	NA	Bilobed hemipenes	M9	C1
36ZZ36a	36	18	C	ZZ	ZZ	36	NA	Hemiclitores	M8	C1
36ZZ37a	37	18	C	ZZ	ZZ	36	NA	Hemiclitores	M12	C2
36ZZ38a	38	18	C	ZZ	ZZ	36	NA	Pedicel	M12	C2
36ZZ39a	39	18	C	ZZ	ZZ	36	NA	Pedicel	M8	C1
36ZZ39b	39	18	C	ZZ	ZZ	36	Ovaries	Pedicel	M12	C2
36ZZ42a	42	18	C	ZZ	ZZ	36	NA	Pedicel	M15	C1
